# Supplementary material for: Color-Coded Droplets and Microscopic Image Analysis for Multiplexed Antibiotic Susceptibility Testing
Source: Biosensors (Basel). 2021 Aug 19;11(8):283. doi: 10.3390/bios11080283 (PMC8393621; doi:10.3390/bios11080283)
Supplement: Supplementary file 1 [file biosensors-11-00283-s001.zip]

Archive with 1 entries (1 files):
- biosensors-1348493-supplementary.pdf
